# Supplementary material for: Hermetic Bags: A Short-Term Solution to Preserve High-Moisture Maize during Grain Drying
Source: Foods. 2024 Feb 29;13(5):760. doi: 10.3390/foods13050760 (PMC10930799; doi:10.3390/foods13050760)
Supplement: Supplementary file 1 [file foods-13-00760-s001.zip]

Archive with 1 entries (1 files):
- foods-2820369-supplementary.pdf
